# Supplementary material for: Sunflower Meal Valorization through Enzyme-Aided Fractionation and the Production of Emerging Prebiotics
Source: Foods. 2024 Aug 10;13(16):2506. doi: 10.3390/foods13162506 (PMC11353406; doi:10.3390/foods13162506)
Supplement: Supplementary file 1 [file foods-13-02506-s001.zip]

Archive with 1 entries (1 files):
- foods-3113581-supplementary.pdf
